# Supplementary material for: The Blood Concentration of Metallic Nanoparticles Is Related to Cognitive Performance in People with Multiple Sclerosis: An Exploratory Analysis
Source: Biomedicines. 2023 Jun 25;11(7):1819. doi: 10.3390/biomedicines11071819 (PMC10376844; doi:10.3390/biomedicines11071819)
Supplement: Supplementary file 1 [file biomedicines-11-01819-s001.zip]

Archive with 1 entries (1 files):
- biomedicines-2370297-supplementary.pdf
